# Supplementary material for: Effects of the Lipid Profile, Type 2 Diabetes and Medication on the Metabolic Syndrome—Associated Gut Microbiome
Source: Int J Mol Sci. 2022 Jul 6;23(14):7509. doi: 10.3390/ijms23147509 (PMC9318871; doi:10.3390/ijms23147509)
Supplement: Supplementary file 1 [file ijms-23-07509-s001.zip]

Archive with 1 entries (1 files):
- ijms-1716517-supplementary.pdf
